# Supplementary material for: Network Coordinator Perceptions of Early Childhood Community Systems Building and Development Efforts
Source: Children (Basel). 2025 Jun 19;12(6):802. doi: 10.3390/children12060802 (PMC12192088; doi:10.3390/children12060802)
Supplement: Supplementary file 1 [file children-12-00802-s001.zip]

Archive with 1 entries (1 files):
- children-3532423-supplementary.pdf
